# Supplementary material for: Magnesium Hydroxide as a Versatile Nanofiller for 3D-Printed PLA Bone Scaffolds
Source: Polymers (Basel). 2024 Jan 9;16(2):198. doi: 10.3390/polym16020198 (PMC10820754; doi:10.3390/polym16020198)
Supplement: Supplementary file 1 [file polymers-16-00198-s001.zip]

Archive with 1 entries (1 files):
- polymers-2772563-supplementary.pdf
